# Supplementary material for: Targeted Lipidomics and Lipid Metabolism Elucidate Anti-Obesity Effects of Lactic Acid Bacteria-Fermented Purple Sweet Potato Tainung No. 73 Extract in Obese Mice
Source: Int J Mol Sci. 2026 Feb 3;27(3):1489. doi: 10.3390/ijms27031489 (PMC12898302; doi:10.3390/ijms27031489)
Supplement: Supplementary file 1 [file ijms-27-01489-s001.zip]

Archive with 1 entries (1 files):
- ijms-4081454-Supplementary information.pdf
